# Supplementary material for: Characterization of Leaf Rust Resistance in International Barley Germplasm Using Genome-Wide Association Studies
Source: Plants (Basel). 2023 Feb 14;12(4):862. doi: 10.3390/plants12040862 (PMC9963359; doi:10.3390/plants12040862)
Supplement: Supplementary file 1 [file plants-12-00862-s001.zip]

Archive with 2 entries (2 files):
- Ziems_etal_Table S1.xlsx
- Ziems_etal_Table S2.xlsx
