# Supplementary material for: Characterization of Leaf Rust Resistance in International Barley Germplasm Using Genome-Wide Association Studies
Source: Plants (Basel). 2023 Feb 14;12(4):862. doi: 10.3390/plants12040862 (PMC9963359; doi:10.3390/plants12040862)
Supplement: Supplementary file 1 [file plants-12-00862-s001.zip › Ziems_etal_Table S1.xlsx]

## Sheet: Sheet1
Table S1. Details of 114 CAIGE barley lines screened for leaf rust, and summary of phenotypic and molecular data based on greenhouse tests, field screening and marker analysis
Line No.	Nursery	ID	Selection History / Breeder's Designation/ Accession Number	ASR gene postulated1	R1_2019 DA2	R1_2019 CI2	R2_2019 DA2	R2_2019 CI2	R1_2021 DA2	R1_2021 CI2	APR Gene detected3	Excluded from GWAS4
1	ZBS	001:ZBS18	CBSS06Y00117S-2Y-0M-05T-05CJ-05T-10CJ-0CH	Rph3	50S	50	70S	70	60S	60	Rph23	I
2	ZBS	002:ZBS18	CBSS07Y00382S-5T-05T-05CJ -05CH-3CJ-0CH	Rph3	20MR	4	40MRMS	16	30MR	6	RphUAPR
3	ZBS	003:ZBS18	CBSS06Y00340S-25Y-0M-05T-05CJ-05T-1CJ-0CH	Rph3	20MR	4	20MR	4	20MR	4	RphUAPR
4	ZBS	004:ZBS18	CBSS06Y00152S-1Y-0M-05T-05CJ-05T-5CJ-0CH	Rph3	60S	60	70S	70	60S	60	Rph24
5	ZBS	005:ZBS18	CBSS07Y00382S-9T-05T-05CJ -05CH-1CJ-0CH	Rph3	40MRMS	16	60S	60	60S	60	Rph23	I
6	ZBS	006:ZBS18	CBSS06Y00106S-20Y-0M-05T-05CJ-05T-1CJ-0CH	Rph3	TR	0.1	TR	0.1	5MR	1	Rph23
7	ZBS	007:ZBS18	CBSS05M00197S-1M-0Y-0M-05T-05CJ-3T-0CJ	Rph3	TR	0.1	10MR	2	5MR	1	RphUAPR
8	ZBS	008:ZBS18	CITV10B091S- 0100T-0100CJ-11CH-04CJ-0CH	Rph3	5MR	1	10MR	2	10MR	2	Rph20+ Rph23
9	ZBS	009:ZBS18	CB06M00178T-E-1M-05T-05CJ-05T-1CJ-0CH	Rph3	15MR	3	20MRMS	8	20MR	4	RphUAPR
10	ZBS	010:ZBS18	CBSS05Y00036S-6Y-0M-0Y-0M-4AP	Rph3	50S	50	70S	70	60S	60	RphUAPR
11	ZBS	011:ZBS18	CBSS05M00148S-2M-0Y-0M-0AP-0TR	Rph3	70S	70	80S	80	80S	80	None
12	ZBS	012:ZBS18	MB17-92	None	TR	0.1	TR	0.1	10MR	2	RphUAPR
13	ZBT	001:ZBT18	ICB08-0229-0AP-0AP-025AP-3AUB-0KF	Rph2	80S	80	80S	80	80S	80	None
14	ZBT	002:ZBT18	ICB08-0458-0AP-0AP-025AP-2AUB-0KF	None	20MR	4	60S	60	70S	70	Rph23
15	ZBT	003:ZBT18	ICB08-0192-6AP-0AP-025AP-4AUB-0KF	Rph2	15MR	3	30MRMS	12	15MR	3	RphUAPR
16	ZBT	004:ZBT18	ICB08-0230-13AP-0AP-025AP-2AUB-0KF	Rph2+Rph19	70S	70	80S	80	80S	80	None
17	ZBT	005:ZBT18	ICB08-0502-3AP-0AP-025AP-2AUB-0KF	None	10MR	2	10MR	2	30MRMS	12	Rph20+Rph23
18	ZBT	006:ZBT18	ICB08-0577-4AP-0AP-025AP-1AUB-0KF	Unpostulated	TR	0.1	TR	0.1	5MR	1	Rph20+Rph24
19	ZBT	007:ZBT18	ICB08-0577-18AP-0AP-025AP-4AUB-0KF	Unpostulated	TR	0.1	TR	0.1	TR	0.1	Rph20	I
20	ZBT	008:ZBT18	ICB08-0247-5AP-0AP-025AP-4AUB-0KF	Rph1	TR	0.1	TR	0.1	5MR	1	RphUAPR	M
21	ZBS	009:ZBT18	ICB10-1012-0AP-0AP-0MR-0MR	Rph2	80S	80	90S	90	90S	90	None
22	ZBT	010:ZBT18	ICB10-1094-0AP-0AP-0MR-0MR	Rph2	90S	90	90S	90	90S	90	None
23	ZBT	011:ZBT18	ICB10-1124-0AP-0AP-0MR-0MR	RphUASR	TR	0.1	TR	0.1	15MR	3	?
24	ZBT	012:ZBT18	ICB09-0755-0TR-0MC	Rph3	80S	80	80S	80	80S	80	None
25	ZBT	013:ZBT18	ICB09-1945-0AP-0AP-0TR--0AP-0TR-11MR	Rph3	40MSS	32	70S	70	70S	70	Rph24
26	ZBT	014:ZBT18	F09265 09/D30165-0AP-0TR-1MR	Rph3	40MS	24	70S	70	80S	80	RphUAPR
27	ZIC	001:ZIC18	CB-25	Rph3	50MS	30	70S	70	70S	70	RphUAPR
28	ZIC	002:ZIC18	CB-74	Rph3	70S	70	80S	80	80S	80	None
29	ZIC	003:ZIC18	CB-78	Rph3	70S	70	70S	70	70S	70	RphUAPR
30	ZIC	004:ZIC18	CB-81	Rph3	20MR	4	30MRMS	12	20MR	4	Rph24
31	ZIC	005:ZIC18	CB-85	None	70S	70	10MR	2	5MR	1	Rph23+Rph24
32	ZIC	006:ZIC18	CB-175	Rph1	15MR	3	20MR	4	20MR	4	Rph20
33	ZIC	007:ZIC18	CB-176	None	15MR	3	30MRMS	12	40MS	24	Rph23	P
34	ZIC	008:ZIC18	CB-283	Rph15	TR	0.1	10MR	2	TR	0.1	Rph24	P
35	ZIC	009:ZIC18	CB-297	Rph2+Rph19	20MR	4	20MR	4	15MR	3	RphUAPR	P
36	LAN	004:LAN16	16941	None	70S	70	80S	80	80S	80	None
37	LAN	005:LAN16	16961	None	80S	80	90S	90	80S	80	None
38	LAN	015:LAN16	25006	None	80S	80	80S	80	80S	80	None
39	LAN	025:LAN16	23619	None	50MSS	40	80S	80	80S	80	None
40	LAN	029:LAN16	36361	Rph19	40MS	24	70S	70	80S	80	Rph24
41	FIG	2199:FIG16	27901	None	60S	60	80S	80	80S	80	None	P
42	LAN	017:LAN17	16912	None	50S	50	70S	70	70S	70	Rph24
43	LAN	021:LAN17	16966	None	20MS	12	40MSS	32	50MS	30	RphUAPR
44	LAN	073:LAN17	26290	Rph12	40MSS	32	60MSS	48	50S	50	Rph24
45	LAN	074:LAN17	26291	None	10MR	2	20MR	4	10MR	2	RphUAPR
46	LAN	001:LAN18	19113	None	10MR	2	70S	70	60MSS	48	RphUAPR
47	LAN	002:LAN18	24500	None	20MR	4	20MR	4	TR	0.1	Rph24
48	LAN	003:LAN18	24544	Unpostulated	20MR	4	15MR	3	20MR	4	Rph23+Rph24
49	LAN	004:LAN18	27678	Rph15	TR	0.1	TR	0.1	5MR	1	Rph23+Rph24
50	LAN	005:LAN18	27809	None	10MR	2	30MR	6	10MR	2	RphUAPR
51	LAN	006:LAN18	26731	None	60MSS	48	80S	80	80S	80	None
52	LAN	007:LAN18	22085	None	60S	60	70S	70	80S	80	RphUAPR
53	LAN	008:LAN18	22081	None	10MR	2	50MS	30	60S	60	RphUAPR
54	LAN	009:LAN18	22082	None	TR	0.1	70S	70	70S	70	Rph24
55	LAN	010:LAN18	21773	None	40MSS	32	70S	70	80S	80	RphUAPR
56	LAN	011:LAN18	21781	None	20MR	4	60-70S	65	70S	70	Rph24
57	LAN	012:LAN18	21784	None	10MR	2	40MRMS	16	30MR	6	RphUAPR
58	LAN	013:LAN18	22088	None	20MR	4	40MSS	32	30MRMS	12	Rph24
59	LAN	014:LAN18	22131	Rph9.am	15MR	3	60S	60	60S	60	RphUAPR
60	LAN	015:LAN18	22319	None	20MR	4	70S	70	60S	60	RphUAPR	M
61	LAN	016:LAN18	22347	None	15MR	3	30MRMS	12	20MR	4	RphUAPR
62	LAN	017:LAN18	22847	None	15MR	3	70S	70	70S	70	RphUAPR	I
63	LAN	018:LAN18	19209	None	TR	0.1	70S	70	60S	60	RphUAPR
64	LAN	019:LAN18	21818	None	20MR	4	80S	80	80S	80	None
65	LAN	021:LAN18	22539	None	40S	40	70S	70	70S	70	RphUAPR
66	LAN	022:LAN18	23536	None	50S	50	80S	80	90S	90	None
67	LAN	023:LAN18	22834	None	70S	70	70S	70	80S	80	RphUAPR
68	LAN	024:LAN18	27398	None	70S	70	80S	80	80S	80	None
69	LAN	025:LAN18	28981	None	60S	60	70S	70	70S	70	RphUAPR
70	LAN	026:LAN18	32734	None	20MR	4	30MRMS	12	10MR	2	RphUAPR	I
71	LAN	027:LAN18	32711	None	15MR	3	70S	70	70S	70	RphUAPR
72	LAN	028:LAN18	36669	None	TR	0.1	80S	80	70S	70	None
73	LAN	029:LAN18	36688	None	50S	50	30MRMS	12	20MR	4	RphUAPR	M
74	LAN	030:LAN18	17443	None	20MR	4	80S	80	80S	80	None
75	LAN	031:LAN18	17113	None	30MS	18	70S	70	70S	70	RphUAPR
76	LAN	032:LAN18	19523	None	TR	0.1	TR	0.1	10MR	2	Rph20+Rph24
77	LAN	033:LAN18	19524	Rph2+Rph19	TR	0.1	TR	0.1	20MRMS	8	Rph24
78	LAN	034:LAN18	20050	None	30MS	18	70S	70	70S	70	Rph23
79	LAN	035:LAN18	112511	Rph3	10MR	2	10MR	2	TR	0.1	RphUAPR
80	LAN	036:LAN18	112560	Unpostulated	15MR	3	15MR	3	20MR	4	Rph24
81	LAN	037:LAN18	112564	Rph15	TR	0.1	TR	0.1	5MR	1	Rph24
82	LAN	038:LAN18	112569	Rph8+Rph19	TR	0.1	TR	0.1	5MR	1	Rph23
83	LAN	039:LAN18	125712	None	10MR	2	60S	60	70S	70	RphUAPR
84	LAN	040:LAN18	127092	None	50S	50	80S	80	80S	80	None
85	LAN	041:LAN18	38314	None	70S	70	90S	90	80S	80	None
86	LAN	042:LAN18	38387	None	40MS	24	70S	70	70S	70	Rph23
87	LAN	043:LAN18	18948	Rph19	60S	60	80S	80	80S	80	None
88	LAN	044:LAN18	19093	None	70S	70	80S	80	70S	70	None
89	LAN	045:LAN18	19103	Unpostulated	60S	60	15MR	3	10MR	2	RphUAPR
90	LAN	046:LAN18	17161	None	70S	70	70S	70	70S	70	RphUAPR
91	LAN	047:LAN18	19645	Rph12	50MSS	40	70S	70	60S	60	RphUAPR
92	LAN	048:LAN18	20926	Unpostulated	50S	50	70S	70	70S	70	Rph24
93	LAN	049:LAN18	20928	RphUASR	10MR	2	10MR	2	TR	0.1	?	I
94	LAN	050:LAN18	21756	Unpostulated	TR	0.1	TR	0.1	TR	0.1	RphUAPR
95	LAN	051:LAN18	22895	None	20MRMS	8	60-70S	65	70MSS	56	Rph24
96	LAN	052:LAN18	22955	None	50S	50	70S	70	60MSS	48	RphUAPR
97	LAN	053:LAN18	23045	None	20MR	4	70S	70	70S	70	RphUAPR
98	LAN	054:LAN18	23097	None	TR	0.1	TR	0.1	20MR	4	RphUAPR
99	LAN	055:LAN18	20929	RphUASR	40S	40	20MR	4	20MR	4	?	I
100	LAN	056:LAN18	23256	None	TR	0.1	70S	70	70S	70	RphUAPR
101	LAN	057:LAN18	22914	None	20MR	4	70S	70	60S	60	RphUAPR
102	LAN	058:LAN18	24736	None	10MR	2	10MR	2	TR	0.1	RphUAPR
103	LAN	059:LAN18	25777	None	TR	0.1	TR	0.1	10MR	2	Rph20+Rph24	I
104	LAN	060:LAN18	25796	None	TR	0.1	TR	0.1	TR	0.1	Rph20
105	LAN	061:LAN18	16878	None	15MR	3	60S	60	40MRMS	16	RphUAPR
106	LAN	062:LAN18	16961	None	20MR	4	20MR	4	30MRMS	12	Rph24	I
107	LAN	063:LAN18	19956	Rph2+Rph9.am	TR	0.1	TR	0.1	5MR	1	Rph20
108	LAN	064:LAN18	20036	None	15MR	3	70S	70	70S	70	RphUAPR
109	LAN	065:LAN18	20890	None	40S	40	70S	70	80S	80	RphUAPR
110	LAN	066:LAN18	20899	None	70S	70	80S	80	90S	90	None	I
111	LAN	067:LAN18	23042	Unpostulated	15MR	3	15MR	3	30MRMS	12	Rph20
112	LAN	068:LAN18	35542	None	TR	0.1	TR	0.1	TR	0.1	RphUAPR
113	LAN	069:LAN18	112506	Unpostulated	TR	0.1	15MR	3	40MR	8	Rph24
114	LAN	070:LAN18	16880	RphUASR	20MR	4	40MRMS	16	50MS	30	Rph24
