# Supplementary material for: Characterization of Leaf Rust Resistance in International Barley Germplasm Using Genome-Wide Association Studies
Source: Plants (Basel). 2023 Feb 14;12(4):862. doi: 10.3390/plants12040862 (PMC9963359; doi:10.3390/plants12040862)
Supplement: Supplementary file 1 [file plants-12-00862-s001.zip › Ziems_etal_Table S2.xlsx]

## Sheet: Sheet1
Table S2. Passport data of the 78 CAIGE barley landrace accessions in this study
Accession Number	Crop Name	DOI	Collecting Date	Acquisition Date	Origin	Donor	Taxon	Population type	Status	Seasonality	MTA status	Mission	Site code	Collect country	CProvince	Second administrative level	Site	Latitude Dec.	Longitude Dec.	Altitude
16878	Barley	10.18730/64E4R	1905-04-10	1977	RUS	USDA	Hordeum vulgare subsp. vulgare convar. vulgare	LA		W	MLS	RUS27	RUS27::700	RUS	Krasnodar	Timashevsk	Medvedkovskaya rejon	45.45	39.0167
16880	Barley	10.18730/64E6T	1905-04-09	1977	RUS	USDA	Hordeum vulgare subsp. vulgare convar. vulgare	LA		W	MLS	RUS26	RUS26::670	RUS	Krasnodar	Kazanskaya	Kazanskaya rejon	45.4167	40.4167
16912	Barley	10.18730/64F6N	1905-04-14	1977	RUS	USDA	Hordeum vulgare subsp. vulgare convar. vulgare	LA		W	MLS	RUS31	RUS31::15	RUS	Stavropol	Mineral'nyye Vody	Mineral'nyye Vody rejon	44.2	43.1167
16941	Barley	10.18730/64G3D	1905-04-10	1977	RUS	USDA	Hordeum vulgare subsp. vulgare convar. vulgare	LA		W	MLS	RUS27	RUS27::715	RUS	Dagestan	Makhachkala	Petrovsk [Makhachkala] rejon; alonge-shore Caspian Sea	42.9667	47.5
16961	Barley	10.18730/64GQ~	1905-04-07	1977	ARM	USDA	Hordeum vulgare subsp. vulgare convar. vulgare	LA		W	MLS	ARM24	ARM24::26	ARM	Tavush	Dilijan	town Dilijan	40.7333	44.8667
16966	Barley	10.18730/64GW1	1905-04-10	1977	ARM	USDA	Hordeum vulgare subsp. vulgare convar. vulgare	LA		W	MLS		ARM-S310	ARM	Dilijan		province Dilijan; village Koshkotan	41.1191	45.0652
17113	Barley	10.18730/64NEU		1977	USA	USDA	Hordeum vulgare subsp. vulgare convar. vulgare	UM			MLS		USA::1	USA	Idaho			45	-115
17161	Barley	10.18730/64PYA	1964/12	1977	ETH	USDA	Hordeum vulgare subsp. vulgare convar. distichon	LA			MLS	ETH64	ETH64:458	ETH	Kefa		25 km NE of Jimma on Agoro road	7.81667	36.6833	2440
17443	Barley	10.18730/64ZR~	1969/10	1977	SRB	USDA	Hordeum vulgare subsp. vulgare convar. distichon	LA			MLS		SCG-S169	SRB	Serbia		Uvac; Sjenica	43.2833	20
18948	Barley	10.18730/66EC8	1905-04-25	1977	GRC	USDA	Hordeum vulgare subsp. vulgare convar. vulgare	LA		S	MLS	BALK42	BALK42::54	GRC	Peloponnesus		Itilon (Yithion)	36.7667	22.55
19093	Barley	10.18730/66JX5	1905-04-24	1977	ALB	USDA	Hordeum vulgare subsp. vulgare convar. vulgare	LA		S	MLS	BALK41	BALK41::6	ALB	Kukes		Vernitza (Vrbnica); mill; N Albania	42.1667	20.5333
19103	Barley	10.18730/66K7F	1905-04-25	1977	GRC	USDA	Hordeum vulgare subsp. vulgare convar. vulgare	LA		S	MLS	BALK42	BALK42::94	GRC	Peloponnesus		Githion	36.75	22.5667
19113	Barley	10.18730/66KHS	1905-04-24	1977	ALB	USDA	Hordeum vulgare subsp. vulgare convar. distichon	LA		S	MLS	BALK41	BALK41::46	ALB	Dibre		Vlesh; mill	41.8167	20.4167
19209	Barley	10.18730/66PHA	1928	1977	TUR	USDA	Hordeum vulgare subsp. vulgare convar. vulgare	LA		S	MLS	TUR28/30	TUR28/30::127	TUR	Canakkale		Umar Bey	40.25	26.6833
19523	Barley	10.18730/6709T	1905-04-25	1977	GRC	USDA	Hordeum vulgare subsp. vulgare convar. vulgare	LA		W	MLS	BALK42	BALK42::82	GRC	Peloponnesus		Tsakiona (Laconia)	37	22.5833
19524	Barley	10.18730/670AV	1905-04-25	1977	GRC	USDA	Hordeum vulgare subsp. vulgare convar. vulgare	LA		W	MLS	BALK42	BALK42::83	GRC	Peloponnesus		Lesi	37.15	21.9667
19645	Barley	10.18730/67430	1935	1977	AFG	USDA	Hordeum vulgare subsp. vulgare convar. distichon	LA		S	MLS	HIND35	HIND35::27	AFG	Laghman		Hindu Kush; Hohes Nurestan	34.9333	70.3667
19956	Barley	10.18730/67DSE		1977	TUR	USDA	Hordeum vulgare subsp. vulgare convar. distichon	LA			MLS		TUR::35	TUR	Kutahya			39.4167	29.9667
20036	Barley	10.18730/67G9M	1905-05-22	1977	SAU	USDA	Hordeum vulgare subsp. vulgare convar. vulgare	LA			MLS		SAU-S13	SAU	Riyadh		Riyadh	24.6333	46.7167
20050	Barley	10.18730/67GP~		1977	AUT	USDA	Hordeum vulgare subsp. vulgare convar. vulgare	LA			MLS		AUT-S166	AUT	Karnten		Winklern	46.8667	12.8833
20890	Barley	10.18730/68A80	1965-09-02	1977	AFG	USDA	Hordeum vulgare subsp. vulgare convar. distichon	LA			MLS	AFG65	AFG65::5	AFG	Badghis		19 km S of Qala Nau non-irrigated barley field	34.8667	63.0833	1128
20899	Barley	10.18730/68AH9	1965-10-09	1977	AFG	USDA	Hordeum vulgare subsp. vulgare convar. vulgare	LA			MLS	AFG65	AFG65::9	AFG	Baghlan		8 km S of Pul Khumri; flood plain of Murghab River	35.9167	68.7333	792
20926	Barley	10.18730/68BCU	1965-10-20	1977	AFG	USDA	Hordeum vulgare subsp. vulgare convar. vulgare	LA			MLS	AFG65	AFG65::43	AFG	Samangan		5 km SW of Aybak	36.2167	67.9333	1036
20928	Barley	10.18730/68BE1	1965-08-22	1977	AFG	USDA	Hordeum vulgare subsp. vulgare convar. vulgare	LA			MLS	AFG65	AFG65::31	AFG	Herat		6 km W of Besha; north side of Hari Rud River	34.35	63.7	1463
20929	Barley	10.18730/68BF2	1965-09-10	1977	AFG	USDA	Hordeum vulgare subsp. vulgare convar. vulgare	LA			MLS	AFG65	AFG65::29	AFG	Herat		15 km E of Besha	34.3333	63.8833	1585
21756	Barley	10.18730/694Z4	1970-10-11	1977	ETH	USDA	Hordeum vulgare subsp. vulgare convar. distichon var. deficiens	LA			MLS	ETH70	ETH70:16	ETH	Shewa		47 km N of Addis Ababa	9.25	38.7
21773	Barley	10.18730/695GN	1970-10-11	1977	ETH	USDA	Hordeum vulgare subsp. vulgare convar. distichon var. deficiens	LA			MLS	ETH70	ETH70:36	ETH	Gonder		7 km N of Gonder	12.7167	37.4833
21781	Barley	10.18730/695RX	1970-10-11	1977	ETH	USDA	Hordeum vulgare subsp. vulgare convar. distichon var. deficiens	LA			MLS	ETH70	ETH70:40	ETH	Gonder		5 km N of Gonder	12.6833	37.4833
21784	Barley	10.18730/695V*	1970-10-11	1977	ETH	USDA	Hordeum vulgare subsp. vulgare convar. distichon var. deficiens	LA			MLS	ETH70	ETH70:40	ETH	Gonder		5 km N of Gonder	12.6833	37.4833
21818	Barley	10.18730/696XX	1970-10-11	1977	ETH	USDA	Hordeum vulgare subsp. vulgare convar. distichon var. deficiens	LA		S	MLS	ETH70	ETH70:58	ETH	Tigray		20 km E of Axum	14.1667	38.95
22081	Barley	10.18730/69EYV	1970-10-11	1977	ETH	USDA	Hordeum vulgare subsp. vulgare convar. distichon	LA		S	MLS	ETH70	ETH70:99	ETH	Shewa		241 km NE of Jima	8.68333	38.2333
22082	Barley	10.18730/69EZW	1970-10-11	1977	ETH	USDA	Hordeum vulgare subsp. vulgare convar. distichon	LA			MLS	ETH70	ETH70:99	ETH	Shewa		241 km NE of Jima	8.68333	38.2333
22085	Barley	10.18730/69F2Z	1970-10-11	1977	ETH	USDA	Hordeum vulgare subsp. vulgare convar. distichon	LA			MLS	ETH70	ETH70:100	ETH	Kefa		242 km NE of Jima	8.16667	37.4833
22088	Barley	10.18730/69F5$	1970-10-11	1977	ETH	USDA	Hordeum vulgare subsp. vulgare convar. distichon	LA			MLS	ETH70	ETH70:100	ETH	Kefa		242 km NE of Jima	8.16667	37.4833
22131	Barley	10.18730/69GG3	1970-10-11	1977	ETH	USDA	Hordeum vulgare subsp. vulgare convar. distichon	LA			MLS	ETH70	ETH70:100	ETH	Kefa		242 km NE of Jima	8.16667	37.4833
22319	Barley	10.18730/69PB5	1970-10-11	1977	ETH	USDA	Hordeum vulgare subsp. vulgare convar. vulgare	LA		S	MLS	ETH70	ETH70:34	ETH	Gonder		2 km N of Gonder	12.65	37.5
22347	Barley	10.18730/69Q7~	1970-10-11	1977	ETH	USDA	Hordeum vulgare subsp. vulgare convar. vulgare	LA			MLS	ETH70	ETH70:38	ETH	Gonder		10 km N of Gonder	12.7	37.4667
22539	Barley	10.18730/69X51	1970-10-11	1977	ETH	USDA	Hordeum vulgare subsp. vulgare convar. vulgare	LA			MLS	ETH70	ETH70:85	ETH	Tigray		95 km S of Mekele	13.15	39.55
22834	Barley	10.18730/6A6BU		1977	RUS	USDA	Hordeum vulgare subsp. vulgare convar. vulgare	CV			MLS		RUS::E22	RUS	Krasnodar Teritory			45.0333	38.9833
22847	Barley	10.18730/6A6RC		1977	ETH	USDA	Hordeum vulgare subsp. vulgare convar. distichon var. deficiens	LA			MLS		IAR::37	ETH	Gonder		Maskalo Kirstos	12.3667	37.25
22895	Barley	10.18730/6A88Q		1977	ETH	USDA	Hordeum vulgare subsp. vulgare convar. distichon var. deficiens	LA			MLS		IAR::58	ETH	Gonder		Dembia	12.2833	37.45
22914	Barley	10.18730/6A8V5		1977	ETH	USDA	Hordeum vulgare subsp. vulgare convar. distichon var. deficiens	LA			MLS		IAR::59	ETH	Ilubabor		Gore	8.16667	35.4833
22955	Barley	10.18730/6AA49		1977	ETH	USDA	Hordeum vulgare subsp. vulgare convar. distichon var. deficiens	LA			MLS		IAR::119	ETH	Sidamo		Wollamo Sodo	6.83333	37.6667
23042	Barley	10.18730/6ACVP		1977	ETH	USDA	Hordeum vulgare subsp. vulgare convar. distichon	LA			MLS		IAR::30	ETH	Gonder		Gonder market	12.65	37.4833
23045	Barley	10.18730/6ACYS		1977	ETH	USDA	Hordeum vulgare subsp. vulgare convar. distichon	LA			MLS		IAR::111	ETH	Sidamo		Bodetta	6.96667	37.8667
23097	Barley	10.18730/6AEJ3		1977	ETH	USDA	Hordeum vulgare subsp. vulgare convar. vulgare	LA			MLS		IAR::62	ETH	Gonder		Wawa Dembia	12.5	37
23256	Barley	10.18730/6AKHE		1977	ETH	USDA	Hordeum vulgare subsp. vulgare convar. vulgare	LA			MLS		IAR::57	ETH	Ilubabor		Chira	8.38333	36.1833
23536	Barley	10.18730/6AW8$		1977	ETH	USDA	Hordeum vulgare subsp. vulgare convar. vulgare	LA			MLS		IAR::137	ETH	Tigray		Worphat (Adigrat)	14.3333	39.4833
23619	Barley	10.18730/6AYV6	1974/03	1977	MKD	USDA	Hordeum vulgare subsp. vulgare convar. vulgare	LA			MLS		MKD-S186	MKD	Macedonia		Dojran	41.1833	22.7167
24500	Barley	10.18730/6BTB=	1974/08	1977	PAK	USDA	Hordeum vulgare subsp. vulgare convar. vulgare	LA		S	MLS	PAK74	PAK74:26	PAK	Northern Areas		Yasin	36.39	73.3333	2470
24544	Barley	10.18730/6BVQ5	1974/08	1977	PAK	USDA	Hordeum vulgare subsp. vulgare convar. vulgare	LA		S	MLS	PAK74	PAK74:73	PAK	Northern Areas		Sildi	35.57	75.6	2320
24736	Barley	10.18730/6C1PB		1977	IND	USDA	Hordeum vulgare subsp. vulgare convar. vulgare	LA			MLS		IND-S217	IND	Jammu & Kashmir	Ladakh	Leh; Ladakh	34.1667	77.5833	3202
25006	Barley	10.18730/6CA1K	1914	1977	PAK	USDA	Hordeum vulgare subsp. vulgare convar. vulgare	LA			MLS		PAK-S262	PAK	Baluchistan		Kalat	29.0333	66.5833
25777	Barley	10.18730/6D1R1	1923-05-07	1977	EGY	USDA	Hordeum vulgare subsp. vulgare convar. vulgare	LA			MLS		EGY-S44	EGY	Marsa Matruh		Eseila	30.55	29.1167
25796	Barley	10.18730/6D2BM	1923-05-07	1977	EGY	USDA	Hordeum vulgare subsp. vulgare convar. vulgare	LA			MLS		EGY-S44	EGY	Marsa Matruh		Eseila	30.55	29.1167
26290	Barley	10.18730/6DHR*		1977	RUS	USDA	Hordeum vulgare subsp. vulgare convar. vulgare	LA			MLS		RUS-S148	RUS	Dagestan		Bereekey village; Derbent district; Daghestan	42.2333	48.0667
26291	Barley	10.18730/6DHS~		1977	RUS	USDA	Hordeum vulgare subsp. vulgare convar. vulgare	LA			MLS		RUS-S149	RUS	Dagestan	Derbent region	Derbent district; Daghestan	42	48.1667
26731	Barley	10.18730/6DZFV	1905-04-13	1977	RUS	USDA	Hordeum vulgare subsp. vulgare convar. distichon	LA			MLS		RUS-S157	RUS	Dagestan		from experiment fields at Derbent	42.05	48.2833
27398	Barley	10.18730/6EM6R	1937/05	1977	ETH	USDA	Hordeum vulgare subsp. vulgare convar. distichon var. deficiens	LA			MLS		ETH-S899	ETH	Welo		Ascianghi Lake	12.5833	39.5
27678	Barley	10.18730/6EWV5		1977	GEO	USDA	Hordeum vulgare subsp. vulgare convar. vulgare	LA			MLS		GEO-S67	GEO	T'bilisi		steppes southeast of Tiflis	41.5	45
27809	Barley	10.18730/6F0XR	1939-12-17	1977	IRN	USDA	Hordeum vulgare subsp. vulgare convar. vulgare	LA			MLS		IRN-S392	IRN	Hormozgan		Isin	27.3167	56.2833
27901	Barley	10.18730/6F3S5	1940-11-26	1977	IRN	USDA	Hordeum vulgare subsp. vulgare convar. vulgare	LA			MLS	IRN40/41	IRN40/41::13	IRN	West Azerbaijan		Sauibulagh	36.7833	45.7333
28981	Barley	10.18730/6G5A5		1977	GEO	USDA	Hordeum vulgare subsp. vulgare convar. vulgare	LA		W	MLS		GEO-S120	GEO				42	43.5	0
32711	Barley	10.18730/6KQX9	1988-06-21	1988	SYR	ICARDA-GRU	Hordeum vulgare subsp. vulgare convar. vulgare	LA	PO	W	MLS	SYR88-2	SYR88-2:42	SYR	Hama		Jabal Al Ghab	35.55	36.2333	700
32734	Barley	10.18730/6KRM*	1988-06-03	1988	SYR	ICARDA-GRU	Hordeum vulgare subsp. vulgare convar. vulgare	LA	PO	W	MLS	SYR88-4	SYR88-4:38	SYR	Tartous		Ayn Khalifa; 12 km E Draikeesh	34.8333	36.2167	725
35542	Barley	10.18730/6PENA	1990-07-09	1990	SYR	ICARDA-GRU	Hordeum vulgare subsp. vulgare convar. vulgare	LA	PO	S	MLS	SYR90-2	SYR90-2:2	SYR	Idlib		Saklia; 6 km after Sendyan	35.7694	36.2861	280
36361	Barley	10.18730/6Q6DY		1991	ESP	USDA	Hordeum vulgare subsp. vulgare convar. vulgare	UM			MLS		ESP-S1862	ESP	Catalonia		S. Maria de Besora	42.1833	2.26667
36669	Barley	10.18730/6QG04	1976/08	1991	IND	USDA	Hordeum vulgare subsp. vulgare convar. vulgare	LA			MLS	IND76	IND76:186	IND	Himachal Pradesh		Sathli	32.4469	76.5033	1970
36688	Barley	10.18730/6QGKQ	1976/08	1991	IND	USDA	Hordeum vulgare subsp. vulgare convar. vulgare	LA			MLS	IND76	IND76:213	IND	Uttar Pradesh		Lakha Mandal	30.7167	78.0789	1040
38314	Barley	10.18730/6RX23		1993/08	AUT	BVAL	Hordeum vulgare subsp. vulgare convar. distichon	LA			MLS		AUT-S177	AUT	Niederosterreich		Brand II	48	15.8667
38387	Barley	10.18730/6RZB2		1993/08	AUT	BVAL	Hordeum vulgare subsp. vulgare	LA			MLS		AUT-S85	AUT	Tirol		Sauwald (Wald)	47.3	10.9333
112506	Barley	10.18730/8SQNC	1905-04-25	1994	GRC	IPK	Hordeum vulgare subsp. vulgare convar. vulgare	LA		S	MLS	BALK42	BALK42::2	GRC	Peloponnesus		Kastunea	37.8667	22.3833
112511	Barley	10.18730/8SQTH	1905-04-25	1994	GRC	IPK	Hordeum vulgare subsp. vulgare convar. vulgare	LA		S	MLS	BALK42	BALK42::5	GRC	Peloponnesus		Magoula	37.0833	22.4167
112560	Barley	10.18730/8SSBX	1905-04-25	1994	GRC	IPK	Hordeum vulgare subsp. vulgare convar. vulgare	LA		S	MLS	BALK42	BALK42::21	GRC	Crete		Between Khania and Alikianu (Alikianos)	35.4667	23.95
112564	Barley	10.18730/8SSF~	1905-04-25	1994	GRC	IPK	Hordeum vulgare subsp. vulgare convar. vulgare	LA		S	MLS	BALK42	BALK42::25	GRC	Crete		Palaeokhora region	35.2417	23.6833
112569	Barley	10.18730/8SSM1	1905-04-25	1994	GRC	IPK	Hordeum vulgare subsp. vulgare convar. distichon	LA		S	MLS	BALK42	BALK42::112	GRC	Peloponnesus		Kalamati	37.05	22.1167
125712	Barley	10.18730/95H5Y	1905-04-07	1998/12	GEO	VIR	Hordeum vulgare subsp. vulgare convar. distichon	LA			MLS	GEO24	GEO24::17	GEO	Akhalk'alak'i		Bogdanovka [Ninotsminda] village	41.2667	43.5667
127092	Barley	10.18730/96CRS		1999/06	ARM	ICARDA-GRU	Hordeum vulgare subsp. vulgare convar. distichon	LA	SE		MLS		ARM::3	ARM	Shirak	Amasiiskii		40.95	43.7667
